# Supplementary material for: Zhilong Huoxue Tongyu capsule attenuates intracerebral hemorrhage induced redox imbalance by modulation of Nrf2 signaling pathway
Source: Front Pharmacol. 2023 Jun 7;14:1197433. doi: 10.3389/fphar.2023.1197433 (PMC10282143; doi:10.3389/fphar.2023.1197433)
Supplement: Supplementary file 1 [file Table1.XLS]

## Sheet: Supp Table 1
Supplementary Table 1
Table 1. Representataive Compounds Identified in UPLC-HR-MS Analysis of ZLHXTY Capsules
Components of ZLHXTY Capsule	Major Compounds Identified	Retention Time (min)	Peak No.	Concentration (ppm)	Ion Mode	Molecular Formula	Molecular Weight	Phytochemical Category	Molecular Structure
Astragalus membranaceus Fisch. ex Bunge	Calycosin-7O-β-D-glucoside	12.71	2	-3.07	[M+H]+	C22H23O10	447.127	Flavone
	Ononin	17.76	4	-3.04	[M+H]+	C22H23O9	431.132	Flavone
	Calycosin	19.81	5	-3.96	[M+H]+	C16H13O5	285.075	Flavone
	Formononetin	28.11	7	-4.74	[M+H]+	C16H13O4	269.08	Flavone
	Wogonin	32.53	8	-4.32	[M+H]+	C16H13O5	285.075	Flavone
Cinnamomum cassia (L.) J.Presl	Coumarin	17.64	3	-3.24	[M+H]+	C9H7O2	147.044	Cinnamic acid
	Cinnamaldehyde	23.51	6	-2.79	[M+H]+	C9H9O	133.064	Cinnamaldehyde
Sargentodoxa cuneata (Oliv.) Rehder & E.H.Wilson	L-Epicatechin	11.48	1	-3.38	[M+H]+	C15H15O6	291.085	Flavanol
